# Supplementary material for: Recent trends in US government healthcare & behavioral health workforce departures
Source: Health Aff Sch. 2026 Feb 7;4(2):qxag032. doi: 10.1093/haschl/qxag032 (PMC12931559; doi:10.1093/haschl/qxag032)
Supplement: qxag032_Supplementary_Data [file qxag032_supplementary_data.zip]

Archive with 4 entries (4 files):
- Appendix.docx
- coi_disclosure_Dill.docx
- coi_disclosure_Fusilier.docx
- coi_disclosure_stelson.docx
